# Supplementary material for: Mucosal Vaccination Against SARS-CoV-2 Using Human Probiotic Bacillus subtilis Spores as an Adjuvant Induces Potent Systemic and Mucosal Immunity
Source: Vaccines (Basel). 2025 Jul 21;13(7):772. doi: 10.3390/vaccines13070772 (PMC12298100; doi:10.3390/vaccines13070772)
Supplement: Supplementary file 1 [file vaccines-13-00772-s001.zip]

Archive with 1 entries (1 files):
- vaccines-3694116-supplementary.pdf
